# Supplementary material for: Factors Influencing COVID-19 Vaccine Confidence and Uptake in Australian Adults
Source: Vaccines (Basel). 2024 Jun 5;12(6):627. doi: 10.3390/vaccines12060627 (PMC11209045; doi:10.3390/vaccines12060627)
Supplement: Supplementary file 1 [file vaccines-12-00627-s001.zip]

Archive with 2 entries (2 files):
- Supplementary appendix.pdf
- Supplementary file.pdf
